# Supplementary material for: Calculation of narrower confidence intervals for tree mortality rates when we know nothing but the location of the death/survival events
Source: Ecol Evol. 2019 Jul 30;9(17):9644–53. doi: 10.1002/ece3.5495 (PMC6745667; doi:10.1002/ece3.5495)
Supplement: Supplementary file 1 [file ECE3-9-9644-s001.R]

# APPENDIX 1. R code for the estimation of individual-level
# probabilities of survival and calculation of mortality rates.

# This script contains code to replicate the methods presented in the study
# "Calculation of narrower confidence intervals for tree mortality rates
# when we know nothing but the location of the death/survival events"

# Gabriel Arellano
# gabriel.arellano.torres@gmail.com


#########################################################################################
# The only information required are the coordinates, 'coor' (numeric data.frame or matrix)
# and the status of the observations ('status', a two-level factor). The probabilities 
# and counts will be referred to the first level of the 'status' object, which will be 
# considered "success" or "survival" regardless its value (i.e. the code does not try to 
# infer the real meaning of the values within the 'status' object).


#########################################################################################
# INDIVIDUAL FUNCTIONS
# (A wrapper for everything, containing the entire workflow, is presented later)
# Packages required: spatstat, poisbinom


# get_sigmas()
# This function returns meaningful bandwidths for the Gaussian
# kernel density estimation. It requires the coordinates and
# the status of the observations (a binary factor). It uses the
# spatial distribution of dead/living individuals and compares
# it with the spatial distribution of all the individuals (regardless
# of its status), which functions as a reference, or "the expected"
# We assume that eviations from the expected happen at relevant scales,
# related to (unknown) processes influencing the status of the trees.

# Input:
# coor: a data.frame or matrix with the coordinates
# status: a two-level factor
# correction: correction to be passed to spatstat::Lest(). "Ripley" by default
# xrange, yrange: these two parameters define the window of observations, to be passed to spatstat::ppp()
# method: the relevant distances can be calculated using different methods. If A(dead, r) and A(surviving, r)
# are the aggregation of dead and surviving individuals (within distance r) this is what the different methods do:
	# "survivors": 	sigma is calculated as the distance r minimizing A(surviving, r), rS
	# "deads": 		sigma is calculated as the distance r maximizing A(dead, r), rD
	# "mean": 		sigma is calculated as mean(rS, rD)
	# "min":			sigma is calculated as min(rS, rD). This is the default behaviour.

# Output:
# The function returns a bandwidth for the estimation of the density of surviving and dead individuals.
# Both will have the same value. The function is called "get_sigmas" and not "get_sigma" because
# there will be cases when the user will modify the code to return case-specific bandwidths. 
# Besides, the get_individual_level_p function will adjust these values for both cases separately.

get_sigmas <- function(coor, status, correction = "Ripley", xrange = NULL, yrange = NULL, method = c("survivors", "deads", "mean", "min"))
{
	require(spatstat)
	
	# Coordinates and points
	coor.surv <- coor[status == levels(status)[1],, drop = FALSE]
	coor.dead <- coor[status == levels(status)[2],, drop = FALSE]
	if(is.null(xrange)) xrange <- range(as.numeric(coor[,1]), na.rm = TRUE)
	if(is.null(yrange)) yrange <- range(as.numeric(coor[,2]), na.rm = TRUE)
	pp.all <- ppp(as.numeric(coor[,1]), as.numeric(coor[,2]), xrange, yrange)
	pp.surv <- ppp(as.numeric(coor.surv[,1]), as.numeric(coor.surv[,2]), xrange, yrange)
	pp.dead <- ppp(as.numeric(coor.dead[,1]), as.numeric(coor.dead[,2]), xrange, yrange)
	
	# L tests
	L.all <- Lest(pp.all, correction = correction)
	L.surv <- Lest(pp.surv, correction = correction, r = L.all$r)
	L.dead <- Lest(pp.dead, correction = correction, r = L.all$r)
	
	# Expected concentration of points at each distance
	EXP <- as.matrix(L.all)[, 3] # (This is the observed concentration of points of any kind)
	
	# Sigma based on aggregation of deaths (relative to the overall aggregation of individuals)
	OBS <- as.matrix(L.dead)[, 3]
	W = which.max((OBS - EXP)/EXP)
	sigma.based.on.death = as.matrix(L.dead)[W,"r"]
	
	# Sigma based on the respulsion of survivors (relative to the overall aggregation of individuals)
	OBS <- as.matrix(L.surv)[, 3]
	W = which.min((OBS - EXP)/EXP)
	sigma.based.on.life = as.matrix(L.surv)[W, "r"]
	
	# Join both estimates
	both.sigmas <- c(sigma.based.on.death, sigma.based.on.life)
	both.sigmas[both.sigmas < 0] <- 0
	both.sigmas[is.infinite(both.sigmas)] <- NA
	
	# Return
	# (Use method "min" by default)
	if(length(method) > 1) method = "min"
	if(length(method) < 1) method = "min"
	if(method == "deads" & is.na(both.sigmas[1]))
	{
		method = "survivors"
		warning("Method changed to 'survivors'")
	}
	
	if(method == "survivors" & is.na(both.sigmas[1]))
	{
		method = "deads"
		warning("Method changed to 'deads'")
	}
	
	if(method == "survivors")	out <- rep(both.sigmas[1], 2)
	if(method == "deads") 		out <- rep(both.sigmas[2], 2)
	if(method == "mean") 		out <- rep(mean(both.sigmas, na.rm = TRUE), 2)
	if(method == "min")  		out <- rep(min(both.sigmas, na.rm = TRUE), 2)
	attr(out, "method") <- method
	return(out)
}


# get_individual_level_p()
# This function returns the (estimated) individual-level probability
# of success/survival using Gaussian kernel density estimation. Although
# it receives bandwidths as input, it performs some updates to avoid
# null density in any point (which results from rounding very small values).

# Input:
# coor: a data.frame or matrix with the coordinates
# status: a two-level factor
# sigmas: two bandwidths for the two cases (the two levels in status)
# LOO: leave-one-out? TRUE by default. Note that this won't be implemented if there is 
# only one observation for a case (i.e. only one survivor or only one dead individual).
# minp, maxp: the minimum and maximum allowed probabilities (exactly 0 or exactly 1 is forbidden).

# Output:
# The estimated individual-level probability of success or survival (first level of 'status').
# The underlying and possibly updated bandwidths are returned as an attribute.

get_individual_level_p <- function(coor, status, sigmas, LOO = TRUE, minp = 0.0001, maxp = 0.9999)
{
  if(unique(status) == 1) stop("Only one type of observations found.")
  
  # Inner function for the Gaussian kernel
  g <- function(d, sigma) 
  {
    f1 = 1/(sigma * sqrt(2*pi))
    f2 = exp(-0.5*(d/sigma)^2)
    f1*f2
  }
  
  # Inner function to re-scale the vector of probabilities
  # so the most likely number of successes is the observed.
  # The individual-level probabilities will move in the
  # appropriate direction, but never going beyond 0 or 1. 
  adj <- function(p, status, trace = FALSE)
  {
    # Move to lower probabilities:
    n = length(status)
    k = table(status)[1]
    if(k < floor(sum(p, na.rm = TRUE)))
    {
      beta = (sum(p, na.rm = TRUE) - k)/sum(p, na.rm = TRUE)
      p <- p - beta*p
      if(trace) print(paste0("Relative adjustement = ", round(beta*100, 2), "%"))
    }
  
    # Move to higher probabilities:
    if(k > floor(sum(p, na.rm = TRUE)))
    {
      q <- 1 - p
      beta = (sum(q, na.rm = TRUE) - n + k)/sum(q, na.rm = TRUE)
      q <- q - beta*q
      p <- 1 - q
      if(trace) print(paste0("Relative adjustement = ", round(beta*100, 2), "%"))
    }
    return(p)
  }
  
  # Calculate the distances between the points:
  d <- as.matrix(dist(coor))
  diag(d) <- NA
  if(!LOO) diag(d) <- 0

  # Declare the sigma parameters explicitly:
  s0 = as.numeric(abs(sigmas[1]))
  s1 = as.numeric(abs(sigmas[2]))
  
  # Indexes and case-specific distances:
  w0 <- which(status == (levels(status)[1]))
  w1 <- which(status == (levels(status)[2]))
  d0 <- d[w0,,drop = FALSE]  
  d1 <- d[w1,,drop = FALSE]
  
  # Force positive kernals
  if(s0 == 0 | s1 == 0)
  {
  	small = min(d[d>0], na.rm = TRUE)/2
  	if(s0 == 0) s0 = small
  	if(s1 == 0) s1 = small
  }
   
  # Renounce to the leave-one-out in case there is only one individual
  if(length(w0) == 1) d0[is.na(d0)] <- 0
  if(length(w1) == 1) d1[is.na(d1)] <- 0
  
  # Kernels and summatories:
  k0 <- g(d = d0, sigma = s0)
  k1 <- g(d = d1, sigma = s1)
  sum0 <- colSums(k0, na.rm = TRUE)
  sum1 <- colSums(k1, na.rm = TRUE)
  
  # There should be no zero's there. If there is any, it's
  # a rounding problem. We don't want kernels that narrow:
  while(any(sum0 == 0) | any(sum1 == 0))
  {
  	if(any(sum0 == 0)) s0 = abs(s0) * 1.01 # 1% increase
  	if(any(sum1 == 0)) s1 = abs(s1) * 1.01 # 1% increase
  	k0 <- g(d = d0, sigma = s0)
  	k1 <- g(d = d1, sigma = s1)
  	sum0 <- colSums(k0, na.rm = TRUE)
  	sum1 <- colSums(k1, na.rm = TRUE)
   	#print(paste0("sigma0 = ", s0, " # sigma1 = ", s1))
  }
  
  # From relative density to probability:
  p0 <- sum0/(sum0 + sum1)
  
  # General adjustments
  p0[p0 <= 0] <- minp
  p0[p0 >= 1] <- maxp
  p0 <- adj(p0, status = status)
  attr(p0, "sigmas") <- c(s0, s1)
  return(p0)
}


# get_CI_of_k()
# This function simulates the realization of many Bernouilli trials, according
# to the estimated probabilities of individual-level success or survival. Then
# it calculates the distribution (and 95% confidence intervals) of the resulting
# number of successes (number of survivors). The notation in this function is 
# closer to the general notation of bootstrap (F_hat, x_star, etc.)

# Input:
# F_hat: the individual-level probabilities of success obtained with get_individual_level_p.
# nboot: number of times that the bootstrap sampling will take place
# return: what to return, the 95% confidence interval ('CI', default) or the whole distribution ('distribution')

# Outpout:
# The 95% confidence interval or the whole bootstrapped distribution.

get_CI_of_k <- function(F_hat, nboot = 10000, return = c("CI", "distribution"))
{
  if(length(return) > 1) return = "95%CI"
  n = length(F_hat)
  sampling.distribution.of.k <- as.numeric(replicate(nboot, {
    x_star <- factor(runif(n) < F_hat, levels = c(T, F)) # throw the bootstrapped coins
    k_star <- table(x_star)["TRUE"] # calculate the statistic of interest
    k_star
  }))
  CI <- round(quantile(sampling.distribution.of.k, c(0.025, 0.975)))
  if(return == "CI") return(CI)
  if(return == "distribution") return(sampling.distribution.of.k)
}


# pk()
# This is essentially a wrapper for poisbinom::dpoisbinom().
# The function calculates the probability of observing a given number
# of successes, given a individual-level vector of probabilities of
# success, according to the Poisson binomial distribution.

# Input:
# p: the individual-level probability of success
# n: optional, to implement the binomial distribution if length(p) = 1. Disregarded if length(p) > 1.

# Output:
# The probability of any given k (number of succeses).
# The most likely k is returned as an attribute.

pk <- function(p, n = NULL)
{
  require(poisbinom)
  if(length(p) == 1 & !is.null(n)) p <- rep(p, n)
  n = length(p)
  dd <- dpoisbinom(0:n, pp = p)
  dd[dd <= 0] <- 0
  w <- which.max(dd)
  dd[1:w] <- sort(dd[1:w])
  dd[w:n] <- sort(dd[w:n], decreasing = TRUE)
  names(dd) <- paste0("k = ", 0:n)
  mlk = as.numeric((0:n)[which.max(dd)])
  attr(dd, "most_likely_k") <- mlk
  return(dd)
}


#########################################################################################
# A WRAPPER FOR EVERYTHING
# Use this if you just want to plug-in the coordinates, the status, and the time difference
# and get back the mortality rate with 95% confidence intervals considering heterogeneity
# in survival inferred from the spatial distribution of the different observations. 
# Packages required: spatstat, poisbinom

# Input:
# coor: a data.frame or matrix with the coordinates
# xrange, yrange: the window of the studied area, as in get_sigmas()
# status: a two-level factor (first level: survivors, second level: dead individuals)
# time_difference: the length of the the studied interval in years

# Output:
# The lower bound of the 95% confidence interval, the central estimate, and the 
# upper bound of the 95% confidence interval, of the mortality rate during the period.

mortality_rates_using_space <- function(coor, xrange = NULL, yrange = NULL, status, time_difference = 1)
{
	require(spatstat)
	require(poisbinom)
	sigmas <- get_sigmas(coor = coor, status = status, xrange = xrange, yrange = yrange)
	p <- get_individual_level_p(coor = coor, status = status, sigmas = sigmas)
	mlk = attr(pk(p = p), "most_likely_k")
	CIk <- get_CI_of_k(F_hat = p) 
	
	# From the most likely k (and CI) to mortality rates,
	# using the time difference or interval length. This can
	# be updated if a different types or mortality rate is needed.
	n = length(status)
	ks <- sort(c(mlk, CIk))
	lambdas <- sort(log(n/ks)/time_difference)
	names(lambdas) <- c("lower", "central", "upper")
	return(lambdas)
}
